# Supplementary material for: Isolation and preliminary characterization of extracellular vesicles from bottlenose dolphin (Tursiops truncatus) and long-finned pilot whale (Globicephala melas) blow
Source: PLoS One. 2026 Jul 1;21(7):e0352853. doi: 10.1371/journal.pone.0352853 (PMC13322562; doi:10.1371/journal.pone.0352853)
Supplement: S1 File — (XLSX) [file pone.0352853.s002.xlsx]

## Sheet: AFM particle size
Dolphin blow diameter - nm
UC				SEC
ID1	ID2	ID4	ID5	ID1	ID2	ID4
31.345	33.345	29.435	27.234	24.5417	12.3523	25.2234
28.456	27.1239	22.5234	29.645	24.5644	12.4328	25.2409
31.8935	28.2138	28.0043	23.6783	24.6	12.4634	25.2813
35.2377	35.4	35.008	35.3013	24.6	12.7863	25.3091
35.3629	36.2	35.3626	36.0156	24.5933	15.0294	25.3143
35.434	36.5	35.391	36.0297	24.6692	15.0294	25.3538
35.4435	38.4	35.4259	36.5838	24.7086	19.1609	26.5762
35.5802	40.5	35.803	36.879	25.9895	21.261	26.5867
35.6852	40.5	35.8962	37.1425	26.1293	21.261	27.6499
35.7562	40.7	35.902	37.3167	28.3	23.6831	27.7146
35.7942	41.5	35.9347	38.9915	28.465	23.7701	27.7589
35.803	42.9	35.9402	39.2558	28.6	25.725	27.8156
35.902	43.4	35.9479	39.2752	30.1	26.5716	27.817
35.9051	45.8	35.9731	43.5604	30.356	26.5716	27.818
35.9355	45.9	35.9851	43.8171	31.9481	26.5752	28.9124
35.9371	45.9	36.02	43.989	33.4998	28.3818	28.9378
35.9479	45.9	36.1139	46.661	33.8	30.0643	29.4982
35.9482	46.2	36.1922	46.7582	34.5582	34.5635	35.9695
35.9727	46.3	36.3227	50.7246	35.3	34.5644	35.9946
36.02	47.2	36.602	50.7577	35.5	34.5656	36.0485
36.0406	47.9	36.994	51.519	35.5327	34.5741	36.228
36.1014	49.6	37.0383	53.4917	36.4	34.5775	36.2446
36.2771	49.8	37.2051	53.6806	36.5013	34.5872	36.2615
36.454	49.9	37.7067	54.1482	36.6962	41.1849	36.2919
36.5861	49.9	37.8789	54.3744	37.5728	43.621	36.4102
36.5914	49.9	38.0068	54.5258	39.6697	52.2644	36.4102
36.602	50	38.2305	55.3846	39.8734	60.0199	36.4985
36.7357	50.7	38.366	55.9619	41.6707	60.1148	36.4985
36.85	50.8	38.554	55.9675	42.7752	60.805	36.5944
36.9262	51.2	38.8719	56.1488	42.877	63.0865	36.5944
36.9328	51.4	39.0963	57.2079	42.9232	70.2915	36.742
37.0122	51.4	39.1964	59.5222	44.7	71.5461	36.742
37.0471	51.5	39.5935	60.5987	46.986	71.9886	37.5383
37.0655	51.5	40.0735	60.7778	47.2195	73.5062	38.8676
37.197	51.7	40.2441	62.3411	47.3	81.2871	38.8698
37.3102	51.7	40.2866	62.7176	49.0033	107.16	38.9958
37.4003	51.8	40.3154	63.2591	49.5324	127.12	40.9614
37.4016	51.8	40.4267	63.9396	53.4374	127.136	41.0203
37.4795	51.8	41.4536	64.2565	53.7818	138.199	41.1265
37.7125	51.9	41.6142	65.0335	57.9894	139.294	42.2269
38.2495	52.1	41.9014	65.0672	58.768	141.309	42.2269
38.336	52.3	42.1192	68.6042	58.7697	145.227	42.3104
38.4405	52.6	42.4754	69.3329	58.8	147.672	43.4878
38.5567	52.9	42.55	70.0239	59.051	150.079	43.6992
38.5592	53	42.6905	70.0508	60.1853	164.018	45.8488
38.5706	54	42.8874	71.151	66.0353	172.862	46.5336
38.6043	54.2	43.0752	71.3527	69.2095	196.315	46.8772
38.6138	54.3	43.1585	71.4985	124.976	252.996	46.899
38.6628	54.3	43.2566	73.1087	141.579	281.035	48.6906
38.7014	54.4	44.818	74.3774	145		48.8306
38.7091	54.4	45.0447	74.5082			49.2847
38.8719	54.5	45.161	74.5758			50.3428
39.19	54.7	45.2116	74.6334			50.3547
39.5853	54.7	45.4498	74.86			50.552
40.0735	54.7	45.4989	74.886			51.7711
40.0803	54.7	45.5524	74.9287			53.532
40.3211	54.9	45.5568	75.0216			54.6421
40.4334	54.9	45.6388	76.4039			58.6037
42.0127	55.1	45.639	76.7656			60.0082
42.0744	55.9	45.7383	76.8043			60.7349
42.2047	56.2	45.7711	77.1198			62.13
42.4827	57.2	45.8255	77.2435			66.4222
42.55	57.3	45.8284	77.639			67.1285
42.8791	57.4	45.8345	78.7178			67.4685
42.8918	57.8	45.8777	79.157			70.3193
43.0752	58	45.8965	80.2666			70.3193
43.5762	58.3	46.0799	80.2916			71.0554
43.7994	58.3	46.8584	81.4051			74.603
44.6024	58.4	46.9929	81.4613			74.603
44.6791	58.5	47.6159	82.4167			74.6707
45.0221	58.5	49.3632	82.5888			74.8985
45.4503	58.8	49.4649	82.9903			74.8985
45.5524	59.4	49.9262	83.018			81.3021
45.5954	59.6	50.4607	83.2314			81.4664
45.6219	60.1	51.0986	83.3221			82.1132
45.6395	60.6	51.1027	83.3997			82.1132
45.7283	60.8	51.5699	83.7828			84.5214
45.8255	60.8	52.2905	83.9481			87.4694
45.876	60.9	54.9638	84.386			87.4694
46.0556	60.9	57.0158	84.4448			87.7582
46.0627	61.1	57.122	84.4786			94.6902
46.7469	61.2	57.206	84.8661			103.491
46.8601	61.5	57.7421	85.0818			104.404
46.955	61.7	57.8338	86.0578			104.756
46.9946	62.8	58.2416	86.0795			104.756
47.0052	63.4	58.3104	86.2081			104.816
47.1928	63.6	58.5904	87.6812			104.816
47.571	63.6	60.048	88.7089			107.07
47.6217	63.9	60.3662	89.4798			107.07
48.1193	64.1	60.6504	89.7686			108.578
48.2781	64.4	60.721	92.0015			108.578
48.4301	64.6	62.7739	93.7298			108.617
49.6022	65.6	62.8491	97.3348			108.617
49.6698	66.9	68.3692	97.6285			110.566
49.925	67.2	70.7803	97.9425			112.074
50.0765	67.9	84.811	101.091			113.777
50.0911	68.3	85.1379	126.513			121.513
50.3063	68.4	85.9685	130.436			125.811
50.3412	69.1	88.5815	138.847			125.811
50.9477	69.8	100.108	152.952			148.644
50.9673	70.4	105.284				148.644
51.1275	70.5	105.449				148.841
51.388	70.9	106.574				150.461
51.443	70.9	107.288				150.461
51.4431	70.9	112.798				152.013
51.4826	71.8	113.942				152.013
51.5699	72.6	121.147				163.176
51.6354	72.8	122.49				163.176
51.8013	73.3	122.728				181.683
52.2259	73.5	143.71				181.683
52.5234	73.6	144.041				208.966
54.6492	74.5	148.609				208.966
54.9638	74.7	148.884				235.008
56.1897	77.2					235.008
56.7149	77.4					243.656
57.8329	79.1					243.656
57.8391	79.3
58.3007	79.6
60.7608	79.6
60.8087	82.2
60.8828	82.6
61.0194	82.7
62.7799	83
63.0738	85.8
63.3187	86.1
63.9239	91.4
64.2146	106
66.129
67.2454
68.2923
69.2289
71.157
75.3814
86.2087
89.3708
75.3814
86.2087
89.3708
